# Supplementary material for: Phylogenetic Characteristics of Canine Parvovirus Type 2c Variant Endemic in Shanghai, China
Source: Viruses. 2021 Nov 10;13(11):2257. doi: 10.3390/v13112257 (PMC8618335; doi:10.3390/v13112257)
Supplement: Supplementary file 1 [file viruses-13-02257-s001.zip]

Archive with 3 entries (3 files):
- DATA S1. 60 sequences information of VP2 gene.xls
- DATA S2. Primers and BI Tree.pdf
- DATA S3. Selection pressure analysis results.xlsx
