# Supplementary material for: Phylogenetic Characteristics of Canine Parvovirus Type 2c Variant Endemic in Shanghai, China
Source: Viruses. 2021 Nov 10;13(11):2257. doi: 10.3390/v13112257 (PMC8618335; doi:10.3390/v13112257)
Supplement: Supplementary file 1 [file viruses-13-02257-s001.zip › DATA S1. 60 sequences information of VP2 gene.xls]

## Sheet: DATA S1. 60 VP2 sequences
Accession No	Strains	Gene	length	Genetype	Country/region	Year
MW650830	CPV-SH2001	VP2	1755bp	CPV-2c	China/Shanghai	2020
MW811188	CPV-SH2002	VP2	1755bp	CPV-2c	China/Shanghai	2020
MW811189	CPV-SH2003	VP2	1755bp	CPV-2c	China/Shanghai	2020
	Shanghai_4	VP2	1755bp	CPV-2c	China/Shanghai	2020
	Shanghai_5	VP2	1755bp	CPV-2c	China/Shanghai	2020
	Shanghai_6	VP2	1755bp	CPV-2c	China/Shanghai	2020
	Shanghai_7	VP2	1755bp	CPV-2c	China/Shanghai	2020
	Shanghai_8	VP2	1755bp	CPV-2c	China/Shanghai	2020
	Shanghai_9	VP2	1755bp	CPV-2c	China/Shanghai	2020
	Shanghai_10	VP2	1755bp	CPV-2c	China/Shanghai	2020
	Shanghai_11	VP2	1755bp	CPV-2c	China/Shanghai	2020
	Shanghai_12	VP2	1755bp	CPV-2c	China/Shanghai	2020
MW017620	JSNJ-145	VP2	1755bp	CPV-2c	China/Jiangsu	2020
MW691124	CPV2020/6	VP2	1755bp	CPV-2c	China/Zhengzhou	2020
MN810879	LY-5	VP2	1755bp	CPV-2c	China/jilin	2019
MW017606	JSYZ-95	VP2	1755bp	CPV-2c	China/Jiangsu	2019
MK895488	IZSSI_PA1464/19_idJOE2	VP2	1755bp	CPV-2c	Nigeria	2018
MK895489	IZSSI_PA1464/19_idNC	VP2	1755bp	CPV-2c	Nigeria	2018
MT488466	guangzhou/DH7/2018	VP2	1755bp	CPV-2b	China/Guangzhou	2018
MW182697	2018/9	VP2	1755bp	CPV-2c	China/Guangdong	2018
MN451676	CPV603	VP2	1755bp	CPV-2a	USA	2017
KY937660	guangzhou/GZ-4/2017	VP2	1755bp	CPV-2a	China/Guangzhou	2017
MF510157	CPV_IZSSI_2743_17	VP2	1755bp	CPV-2c	Italy	2017
MT106228	HN07	VP2	1755bp	CPV-2c	Vietnam	2017
MH476583	Canine/China/14/2017	VP2	1755bp	CPV-2c	China/Sichuan	2017
MG013488	CPV-SH1516	VP2	1755bp	CPV-2c	China/Shanghai	2017
MK518003	CN/HB1715	VP2	1755bp	CPV-2c	China/Hubei	2017
MN451675	CPV601	VP2	1755bp	CPV-2a	USA	2016
MK518015	CN/JS1602	VP2	1755bp	CPV-2c	China/Jiangsu	2016
MF001435	CPV/CN/YZ1/2016	VP2	1755bp	CPV-2c	China/Jiangsu	2016
KY937662	Shenzhen/H1/2016	VP2	1755bp	CPV-2c	China/Shenzhen	2016
KP715695	CPV-VT56	VP2	1755bp	CPV-2b	Thailand	2015
KR002805	CPV/CN/SD19/2014	VP2	1755bp	CPV-2a	China/Jilin	2014
KR611460	CPV-HB-14-2	VP2	1755bp	CPV-2b	China/Hebei	2014
KT162005	BJ14-8	VP2	1755bp	CPV-2c	China/Beijing	2014
KR002799	CPV/CN/JL6/2013	VP2	1755bp	CPV-2b	China/Jilin	2013
LC216904	CPV/dog/HCM/2/2013	VP2	1755bp	CPV-2c	Indonesia	2013
JQ268283	CPV-LZ1	VP2	1755bp	CPV-2a	China/Lanzhou	2011
JQ268284	CPV-LZ2	VP2	1755bp	CPV-2b	China/Lanzhou	2011
KM457123	UY261	VP2	1755bp	CPV-2c	Uruguay	2010
GQ857605	CPV07-03	VP2	1755bp	CPV-2b	China/Shandong	2007
KM457110	UY101	VP2	1755bp	CPV-2c	Uruguay	2007
AB120724	HNI-2-13	VP2	1755bp	CPV-2b	Japan	2003
GU569938	YN0201	VP2	1755bp	CPV-2b	China/Jilin	2002
AB054216	V129	VP2	1755bp	CPV-2a	Japan	2001
FJ222821	56/00	VP2	1755bp	CPV-2c	Italy	2000
MN451674	CPV353	VP2	1755bp	CPV-2a	USA	1996
AY742934	CPV-447	VP2	1755bp	CPV-2b	Germany	1995
MN451672	CPV305	VP2	1755bp	CPV-2a	USA	1993
M19296	CPV-N	VP2	1755bp	CPV-2	USA	1988
MN451665	CPV50	VP2	1755bp	CPV-2	USA	1986
GU569948	CC8601	VP2	1755bp	CPV-2a	China/Jilin	1986
MN451670	CPV87	VP2	1755bp	CPV-2a	Australia	1985
DQ340409	BR183-85	VP2	1755bp	CPV-2b	Brazil	1985
MN451658	CPV30	VP2	1755bp	CPV-2a	USA	1983
MN451669	CPV-81	VP2	1755bp	CPV-2a	Australia	1982
EU659116	CPV-5.us.79	VP2	1755bp	CPV-2	USA	1979
MN451655	CPV12	VP2	1755bp	CPV-2	USA	1978
EU659111	FVP-3.us_67	VP2	1755bp	FPV	USA	1967
EU659112	FPV-4.us_64	VP2	1755bp	FPV	USA	1964
