# Supplementary material for: Phylogenetic Characteristics of Canine Parvovirus Type 2c Variant Endemic in Shanghai, China
Source: Viruses. 2021 Nov 10;13(11):2257. doi: 10.3390/v13112257 (PMC8618335; doi:10.3390/v13112257)
Supplement: Supplementary file 1 [file viruses-13-02257-s001.zip › DATA S3. Selection pressure analysis results.xlsx]

## Sheet: Analysis of the sequences
Accession No	Strains	Gene	length	Genetype	Country/region	Year
MW650830	CPV-SH2001	VP2	1755bp	CPV-2c	China/Shanghai	2020
MW811188	CPV-SH2002	VP2	1755bp	CPV-2c	China/Shanghai	2020
MW811189	CPV-SH2003	VP2	1755bp	CPV-2c	China/Shanghai	2020
MW017620	JSNJ-145	VP2	1755bp	CPV-2c	China/Jiangsu	2020
MW691124	CPV2020/6	VP2	1755bp	CPV-2c	China/Zhengzhou	2020
MN810879	LY-5	VP2	1755bp	CPV-2c	China/jilin	2019
MW017606	JSYZ-95	VP2	1755bp	CPV-2c	China/Jiangsu	2019
MK895488	IZSSI_PA1464/19_idJOE2	VP2	1755bp	CPV-2c	Nigeria	2018
MK895489	IZSSI_PA1464/19_idNC	VP2	1755bp	CPV-2c	Nigeria	2018
MT488466	guangzhou/DH7/2018	VP2	1755bp	CPV-2b	China/Guangzhou	2018
MW182697	2018/9	VP2	1755bp	CPV-2c	China/Guangdong	2018
MN451676	CPV603	VP2	1755bp	CPV-2a	USA	2017
KY937660	guangzhou/GZ-4/2017	VP2	1755bp	CPV-2a	China/Guangzhou	2017
MF510157	CPV_IZSSI_2743_17	VP2	1755bp	CPV-2c	Italy	2017
MT106228	HN07	VP2	1755bp	CPV-2c	Vietnam	2017
MH476583	Canine/China/14/2017	VP2	1755bp	CPV-2c	China/Sichuan	2017
MG013488	CPV-SH1516	VP2	1755bp	CPV-2c	China/Shanghai	2017
MK518003	CN/HB1715	VP2	1755bp	CPV-2c	China/Hubei	2017
MN451675	CPV601	VP2	1755bp	CPV-2a	USA	2016
MK518015	CN/JS1602	VP2	1755bp	CPV-2c	China/Jiangsu	2016
MF001435	CPV/CN/YZ1/2016	VP2	1755bp	CPV-2c	China/Jiangsu	2016
KY937662	Shenzhen/H1/2016	VP2	1755bp	CPV-2c	China/Shenzhen	2016
KP715695	CPV-VT56	VP2	1755bp	CPV-2b	Thailand	2015
KR002805	CPV/CN/SD19/2014	VP2	1755bp	CPV-2a	China/Jilin	2014
KR611460	CPV-HB-14-2	VP2	1755bp	CPV-2b	China/Hebei	2014
KT162005	BJ14-8	VP2	1755bp	CPV-2c	China/Beijing	2014
KR002799	CPV/CN/JL6/2013	VP2	1755bp	CPV-2b	China/Jilin	2013
LC216904	CPV/dog/HCM/2/2013	VP2	1755bp	CPV-2c	Indonesia	2013
JQ268283	CPV-LZ1	VP2	1755bp	CPV-2a	China/Lanzhou	2011
JQ268284	CPV-LZ2	VP2	1755bp	CPV-2b	China/Lanzhou	2011
KM457123	UY261	VP2	1755bp	CPV-2c	Uruguay	2010
GQ857605	CPV07-03	VP2	1755bp	CPV-2b	China/Shandong	2007
KM457110	UY101	VP2	1755bp	CPV-2c	Uruguay	2007
AB120724	HNI-2-13	VP2	1755bp	CPV-2b	Japan	2003
GU569938	YN0201	VP2	1755bp	CPV-2b	China/Jilin	2002
AB054216	V129	VP2	1755bp	CPV-2a	Japan	2001
FJ222821	56/00	VP2	1755bp	CPV-2c	Italy	2000
MN451674	CPV353	VP2	1755bp	CPV-2a	USA	1996
AY742934	CPV-447	VP2	1755bp	CPV-2b	Germany	1995
MN451672	CPV305	VP2	1755bp	CPV-2a	USA	1993
M19296	CPV-N	VP2	1755bp	CPV-2	USA	1988
MN451665	CPV50	VP2	1755bp	CPV-2	USA	1986
GU569948	CC8601	VP2	1755bp	CPV-2a	China/Jilin	1986
MN451670	CPV87	VP2	1755bp	CPV-2a	Australia	1985
DQ340409	BR183-85	VP2	1755bp	CPV-2b	Brazil	1985
MN451658	CPV30	VP2	1755bp	CPV-2a	USA	1983
MN451669	CPV-81	VP2	1755bp	CPV-2a	Australia	1982
EU659116	CPV-5.us.79	VP2	1755bp	CPV-2	USA	1979
MN451655	CPV12	VP2	1755bp	CPV-2	USA	1978

## Sheet: FUBAR
Site	Partition	&alpha;	&beta;	&beta;-&alpha;	Prob[&alpha;>&beta;]	Prob[&alpha;<&beta;]	BayesFactor[&alpha;<&beta;]
426	1	3.971	46.531	42.56	0.005	0.966	45.222
324	1	3.948	35.271	31.323	0.024	0.943	26.092
375	1	4.632	23.224	18.591	0.066	0.892	13.063
440	1	2.471	14.691	12.219	0.079	0.885	12.114
13	1	2.946	15.705	12.759	0.084	0.878	11.339
267	1	4.632	14.76	10.128	0.126	0.828	7.613
87	1	1.072	5.364	4.293	0.222	0.733	4.332
370	1	3.086	6.645	3.559	0.267	0.684	3.419
579	1	2.298	3.554	1.255	0.296	0.652	2.969
5	1	2.297	3.484	1.187	0.297	0.651	2.949
297	1	2.718	3.79	1.072	0.303	0.646	2.882
14	1	2.714	3.583	0.869	0.307	0.641	2.83
305	1	4.224	5.083	0.859	0.316	0.634	2.736
300	1	2.696	2.864	0.168	0.322	0.625	2.635
367	1	4.155	3.219	-0.936	0.349	0.599	2.366
226	1	4.037	2.498	-1.54	0.365	0.583	2.214
54	1	0.998	0.789	-0.209	0.513	0.427	1.177
111	1	0.998	0.789	-0.209	0.513	0.427	1.177
173	1	0.998	0.789	-0.209	0.513	0.427	1.177
195	1	0.998	0.789	-0.209	0.513	0.427	1.177
285	1	0.998	0.789	-0.209	0.513	0.427	1.177
294	1	0.998	0.789	-0.209	0.513	0.427	1.177
128	1	1.189	0.794	-0.395	0.523	0.418	1.137
255	1	1.189	0.794	-0.395	0.523	0.418	1.137
275	1	1.189	0.794	-0.395	0.523	0.418	1.137
291	1	1.189	0.794	-0.395	0.523	0.418	1.137
431	1	1.189	0.794	-0.395	0.523	0.418	1.137
539	1	1.189	0.794	-0.395	0.523	0.418	1.137
578	1	1.189	0.794	-0.395	0.523	0.418	1.137
233	1	1.206	0.731	-0.475	0.528	0.413	1.113
524	1	1.206	0.731	-0.475	0.528	0.413	1.113
42	1	1.15	0.668	-0.481	0.53	0.41	1.1
203	1	1.157	0.669	-0.489	0.531	0.41	1.098
347	1	1.15	0.667	-0.483	0.53	0.41	1.099
364	1	1.15	0.667	-0.483	0.53	0.41	1.099
389	1	1.157	0.669	-0.489	0.531	0.41	1.098
541	1	1.157	0.667	-0.491	0.531	0.41	1.097
151	1	1.22	0.685	-0.535	0.532	0.409	1.094
253	1	1.205	0.683	-0.523	0.531	0.409	1.096
9	1	1.205	0.667	-0.538	0.533	0.408	1.089
25	1	1.205	0.669	-0.536	0.533	0.408	1.089
56	1	1.205	0.669	-0.536	0.533	0.408	1.089
64	1	1.205	0.669	-0.536	0.533	0.408	1.089
95	1	1.205	0.669	-0.536	0.533	0.408	1.089
135	1	1.22	0.67	-0.55	0.533	0.408	1.088
193	1	1.22	0.67	-0.55	0.533	0.408	1.088
302	1	1.205	0.669	-0.536	0.533	0.408	1.089
323	1	1.205	0.669	-0.536	0.533	0.408	1.089
335	1	1.22	0.67	-0.55	0.533	0.408	1.088
346	1	1.22	0.67	-0.55	0.533	0.408	1.088
361	1	1.136	0.639	-0.496	0.532	0.408	1.089
396	1	1.22	0.67	-0.55	0.533	0.408	1.088
419	1	1.205	0.669	-0.536	0.533	0.408	1.089
421	1	1.205	0.669	-0.536	0.533	0.408	1.089
443	1	1.205	0.669	-0.536	0.533	0.408	1.089
477	1	1.205	0.667	-0.538	0.533	0.408	1.089
557	1	1.205	0.669	-0.536	0.533	0.408	1.089
560	1	1.205	0.669	-0.536	0.533	0.408	1.089
15	1	1.157	0.641	-0.517	0.533	0.407	1.085
38	1	1.149	0.64	-0.509	0.533	0.407	1.086
59	1	1.149	0.64	-0.509	0.533	0.407	1.086
250	1	1.149	0.64	-0.509	0.533	0.407	1.086
24	1	1.149	0.626	-0.523	0.535	0.405	1.078
26	1	1.149	0.626	-0.523	0.535	0.405	1.078
29	1	1.157	0.626	-0.531	0.535	0.405	1.077
30	1	1.149	0.626	-0.523	0.535	0.405	1.078
36	1	1.149	0.626	-0.523	0.535	0.405	1.078
39	1	1.149	0.626	-0.523	0.535	0.405	1.078
61	1	1.183	0.637	-0.546	0.535	0.405	1.078
227	1	1.157	0.626	-0.531	0.535	0.405	1.077
286	1	1.157	0.626	-0.531	0.535	0.405	1.077
351	1	1.149	0.626	-0.523	0.535	0.405	1.078
362	1	1.149	0.626	-0.523	0.535	0.405	1.078
66	1	1.204	0.62	-0.585	0.538	0.402	1.065
71	1	1.756	0.766	-0.99	0.543	0.399	1.052
98	1	1.756	0.766	-0.99	0.543	0.399	1.052
138	1	1.756	0.766	-0.99	0.543	0.399	1.052
150	1	1.756	0.766	-0.99	0.543	0.399	1.052
169	1	1.756	0.766	-0.99	0.543	0.399	1.052
177	1	1.756	0.766	-0.99	0.543	0.399	1.052
218	1	1.756	0.766	-0.99	0.543	0.399	1.052
254	1	1.756	0.766	-0.99	0.543	0.399	1.052
454	1	1.756	0.766	-0.99	0.543	0.399	1.052
457	1	1.756	0.766	-0.99	0.543	0.399	1.052
478	1	1.756	0.766	-0.99	0.543	0.399	1.052
498	1	1.756	0.766	-0.99	0.543	0.399	1.052
506	1	1.756	0.766	-0.99	0.543	0.399	1.052
533	1	1.756	0.766	-0.99	0.543	0.399	1.052
583	1	1.756	0.766	-0.99	0.543	0.399	1.052
65	1	2.141	0.74	-1.401	0.554	0.389	1.007
110	1	2.141	0.74	-1.401	0.554	0.389	1.007
154	1	2.141	0.74	-1.401	0.554	0.389	1.007
172	1	2.141	0.74	-1.401	0.554	0.389	1.007
519	1	2.141	0.74	-1.401	0.554	0.389	1.007
525	1	2.141	0.74	-1.401	0.554	0.389	1.007
8	1	2.139	0.686	-1.453	0.558	0.385	0.99
74	1	2.139	0.686	-1.453	0.558	0.385	0.99
123	1	2.139	0.686	-1.453	0.558	0.385	0.99
160	1	2.139	0.686	-1.453	0.558	0.385	0.99
161	1	2.139	0.686	-1.453	0.558	0.385	0.99
184	1	2.139	0.686	-1.453	0.558	0.385	0.99
187	1	2.139	0.686	-1.453	0.558	0.385	0.99
199	1	2.139	0.686	-1.453	0.558	0.385	0.99
202	1	2.139	0.686	-1.453	0.558	0.385	0.99
205	1	2.139	0.686	-1.453	0.558	0.385	0.99
207	1	2.139	0.686	-1.453	0.558	0.385	0.99
220	1	2.139	0.686	-1.453	0.558	0.385	0.99
229	1	2.139	0.686	-1.453	0.558	0.385	0.99
238	1	2.139	0.686	-1.453	0.558	0.385	0.99
251	1	2.139	0.686	-1.453	0.558	0.385	0.99
272	1	2.139	0.686	-1.453	0.558	0.385	0.99
288	1	2.139	0.686	-1.453	0.558	0.385	0.99
289	1	2.139	0.686	-1.453	0.558	0.385	0.99
333	1	2.139	0.686	-1.453	0.558	0.385	0.99
341	1	2.139	0.686	-1.453	0.558	0.385	0.99
352	1	2.139	0.686	-1.453	0.558	0.385	0.99
376	1	2.139	0.686	-1.453	0.558	0.385	0.99
410	1	2.139	0.686	-1.453	0.558	0.385	0.99
432	1	2.139	0.686	-1.453	0.558	0.385	0.99
435	1	2.139	0.686	-1.453	0.558	0.385	0.99
461	1	2.139	0.686	-1.453	0.558	0.385	0.99
462	1	2.139	0.686	-1.453	0.558	0.385	0.99
465	1	2.139	0.686	-1.453	0.558	0.385	0.99
480	1	2.139	0.686	-1.453	0.558	0.385	0.99
487	1	2.139	0.686	-1.453	0.558	0.385	0.99
547	1	2.139	0.686	-1.453	0.558	0.385	0.99
563	1	2.139	0.686	-1.453	0.558	0.385	0.99
21	1	2.138	0.671	-1.466	0.56	0.384	0.984
62	1	2.138	0.671	-1.466	0.56	0.384	0.984
107	1	2.138	0.671	-1.466	0.56	0.384	0.984
194	1	2.138	0.671	-1.466	0.56	0.384	0.984
217	1	2.138	0.671	-1.466	0.56	0.384	0.984
228	1	2.138	0.671	-1.466	0.56	0.384	0.984
230	1	2.138	0.671	-1.466	0.56	0.384	0.984
236	1	2.138	0.671	-1.466	0.56	0.384	0.984
257	1	2.138	0.671	-1.466	0.56	0.384	0.984
263	1	2.138	0.671	-1.466	0.56	0.384	0.984
265	1	2.138	0.671	-1.466	0.56	0.384	0.984
276	1	2.138	0.671	-1.466	0.56	0.384	0.984
278	1	2.138	0.671	-1.466	0.56	0.384	0.984
281	1	2.138	0.671	-1.466	0.56	0.384	0.984
322	1	2.138	0.671	-1.466	0.56	0.384	0.984
349	1	2.138	0.671	-1.466	0.56	0.384	0.984
355	1	2.138	0.671	-1.466	0.56	0.384	0.984
366	1	2.138	0.671	-1.466	0.56	0.384	0.984
390	1	2.138	0.671	-1.466	0.56	0.384	0.984
391	1	2.138	0.671	-1.466	0.56	0.384	0.984
394	1	2.138	0.671	-1.466	0.56	0.384	0.984
399	1	2.138	0.671	-1.466	0.56	0.384	0.984
406	1	2.138	0.671	-1.466	0.56	0.384	0.984
433	1	2.138	0.671	-1.466	0.56	0.384	0.984
507	1	2.138	0.671	-1.466	0.56	0.384	0.984
63	1	2.138	0.67	-1.468	0.56	0.383	0.984
91	1	2.138	0.67	-1.468	0.56	0.383	0.984
103	1	2.138	0.67	-1.468	0.56	0.383	0.984
114	1	2.138	0.67	-1.468	0.56	0.383	0.984
171	1	2.138	0.67	-1.468	0.56	0.383	0.984
176	1	2.138	0.67	-1.468	0.56	0.383	0.984
188	1	2.138	0.67	-1.468	0.56	0.383	0.984
284	1	2.138	0.67	-1.468	0.56	0.383	0.984
340	1	2.138	0.67	-1.468	0.56	0.383	0.984
358	1	2.138	0.67	-1.468	0.56	0.383	0.984
359	1	2.138	0.67	-1.468	0.56	0.383	0.984
371	1	2.138	0.67	-1.468	0.56	0.383	0.984
372	1	2.138	0.67	-1.468	0.56	0.383	0.984
379	1	2.138	0.67	-1.468	0.56	0.383	0.984
402	1	2.138	0.67	-1.468	0.56	0.383	0.984
456	1	2.138	0.67	-1.468	0.56	0.383	0.984
486	1	2.138	0.67	-1.468	0.56	0.383	0.984
514	1	2.138	0.67	-1.468	0.56	0.383	0.984
23	1	2.502	0.719	-1.782	0.564	0.381	0.972
27	1	2.502	0.719	-1.782	0.564	0.381	0.972
35	1	2.502	0.719	-1.782	0.564	0.381	0.972
41	1	2.502	0.719	-1.782	0.564	0.381	0.972
84	1	2.136	0.643	-1.493	0.562	0.381	0.973
156	1	2.502	0.719	-1.782	0.564	0.381	0.972
192	1	2.502	0.719	-1.782	0.564	0.381	0.972
221	1	2.502	0.719	-1.782	0.564	0.381	0.972
249	1	2.502	0.719	-1.782	0.564	0.381	0.972
252	1	2.136	0.643	-1.493	0.562	0.381	0.973
293	1	2.502	0.719	-1.782	0.564	0.381	0.972
316	1	2.136	0.643	-1.493	0.562	0.381	0.973
344	1	2.502	0.719	-1.782	0.564	0.381	0.972
348	1	2.502	0.719	-1.782	0.564	0.381	0.972
424	1	2.136	0.643	-1.493	0.562	0.381	0.973
429	1	2.136	0.643	-1.493	0.562	0.381	0.973
460	1	2.136	0.643	-1.493	0.562	0.381	0.973
484	1	2.136	0.643	-1.493	0.562	0.381	0.973
500	1	2.136	0.643	-1.493	0.562	0.381	0.973
515	1	2.502	0.719	-1.782	0.564	0.381	0.972
534	1	2.136	0.643	-1.493	0.562	0.381	0.973
542	1	2.502	0.719	-1.782	0.564	0.381	0.972
555	1	2.136	0.643	-1.493	0.562	0.381	0.973
562	1	2.136	0.643	-1.493	0.562	0.381	0.973
576	1	2.502	0.719	-1.782	0.564	0.381	0.972
4	1	2.136	0.634	-1.502	0.563	0.38	0.968
22	1	2.136	0.634	-1.502	0.563	0.38	0.968
28	1	2.136	0.634	-1.502	0.563	0.38	0.968
57	1	2.136	0.634	-1.502	0.563	0.38	0.968
94	1	2.136	0.634	-1.502	0.563	0.38	0.968
118	1	2.136	0.634	-1.502	0.563	0.38	0.968
124	1	2.136	0.634	-1.502	0.563	0.38	0.968
224	1	2.136	0.634	-1.502	0.563	0.38	0.968
264	1	2.136	0.634	-1.502	0.563	0.38	0.968
299	1	2.136	0.634	-1.502	0.563	0.38	0.968
307	1	2.136	0.634	-1.502	0.563	0.38	0.968
320	1	2.136	0.634	-1.502	0.563	0.38	0.968
363	1	2.136	0.634	-1.502	0.563	0.38	0.968
392	1	2.136	0.634	-1.502	0.563	0.38	0.968
407	1	2.136	0.634	-1.502	0.563	0.38	0.968
412	1	2.136	0.634	-1.502	0.563	0.38	0.968
437	1	2.136	0.634	-1.502	0.563	0.38	0.968
567	1	2.136	0.634	-1.502	0.563	0.38	0.968
7	1	2.965	0.817	-2.148	0.566	0.379	0.965
104	1	2.965	0.817	-2.148	0.566	0.379	0.965
143	1	2.965	0.817	-2.148	0.566	0.379	0.965
242	1	2.965	0.817	-2.148	0.566	0.379	0.965
280	1	2.965	0.817	-2.148	0.566	0.379	0.965
296	1	2.965	0.817	-2.148	0.566	0.379	0.965
309	1	2.965	0.817	-2.148	0.566	0.379	0.965
310	1	2.965	0.817	-2.148	0.566	0.379	0.965
318	1	2.965	0.817	-2.148	0.566	0.379	0.965
350	1	2.965	0.817	-2.148	0.566	0.379	0.965
365	1	2.965	0.817	-2.148	0.566	0.379	0.965
386	1	2.965	0.817	-2.148	0.566	0.379	0.965
404	1	2.965	0.817	-2.148	0.566	0.379	0.965
416	1	2.965	0.817	-2.148	0.566	0.379	0.965
491	1	2.965	0.817	-2.148	0.566	0.379	0.965
497	1	2.965	0.817	-2.148	0.566	0.379	0.965
550	1	2.965	0.817	-2.148	0.566	0.379	0.965
558	1	2.965	0.817	-2.148	0.566	0.379	0.965
577	1	2.965	0.817	-2.148	0.566	0.379	0.965
108	1	2.5	0.687	-1.813	0.566	0.378	0.961
295	1	2.5	0.687	-1.813	0.566	0.378	0.961
356	1	2.5	0.687	-1.813	0.566	0.378	0.961
395	1	2.5	0.687	-1.813	0.566	0.378	0.961
423	1	2.5	0.687	-1.813	0.566	0.378	0.961
453	1	2.5	0.687	-1.813	0.566	0.378	0.961
512	1	2.5	0.687	-1.813	0.566	0.378	0.961
580	1	2.5	0.687	-1.813	0.566	0.378	0.961
44	1	2.499	0.673	-1.826	0.567	0.377	0.956
90	1	2.499	0.673	-1.826	0.567	0.377	0.956
97	1	2.498	0.671	-1.828	0.568	0.377	0.955
116	1	2.498	0.671	-1.828	0.568	0.377	0.955
132	1	2.499	0.673	-1.826	0.567	0.377	0.956
152	1	2.499	0.673	-1.826	0.567	0.377	0.956
157	1	2.498	0.671	-1.828	0.568	0.377	0.955
158	1	2.499	0.673	-1.826	0.567	0.377	0.956
162	1	2.499	0.673	-1.826	0.567	0.377	0.956
170	1	2.499	0.673	-1.826	0.567	0.377	0.956
182	1	2.499	0.673	-1.826	0.567	0.377	0.956
186	1	2.499	0.673	-1.826	0.567	0.377	0.956
189	1	2.498	0.671	-1.828	0.568	0.377	0.955
206	1	2.499	0.673	-1.826	0.567	0.377	0.956
223	1	2.499	0.673	-1.826	0.567	0.377	0.956
225	1	2.499	0.673	-1.826	0.567	0.377	0.956
245	1	2.499	0.673	-1.826	0.567	0.377	0.956
262	1	2.498	0.671	-1.828	0.568	0.377	0.955
301	1	2.499	0.673	-1.826	0.567	0.377	0.956
317	1	2.499	0.673	-1.826	0.567	0.377	0.956
326	1	2.499	0.673	-1.826	0.567	0.377	0.956
328	1	2.498	0.671	-1.828	0.568	0.377	0.955
329	1	2.499	0.673	-1.826	0.567	0.377	0.956
334	1	2.498	0.671	-1.828	0.568	0.377	0.955
388	1	2.499	0.673	-1.826	0.567	0.377	0.956
445	1	2.499	0.673	-1.826	0.567	0.377	0.956
450	1	2.499	0.673	-1.826	0.567	0.377	0.956
455	1	2.499	0.673	-1.826	0.567	0.377	0.956
476	1	2.499	0.673	-1.826	0.567	0.377	0.956
516	1	2.498	0.671	-1.828	0.568	0.377	0.955
523	1	2.499	0.673	-1.826	0.567	0.377	0.956
537	1	2.498	0.671	-1.828	0.568	0.377	0.955
544	1	2.499	0.673	-1.826	0.567	0.377	0.956
68	1	2.497	0.657	-1.84	0.569	0.375	0.95
422	1	2.497	0.657	-1.84	0.569	0.375	0.95
482	1	2.497	0.657	-1.84	0.569	0.375	0.95
92	1	2.496	0.644	-1.852	0.57	0.374	0.945
112	1	2.496	0.644	-1.852	0.57	0.374	0.945
119	1	2.496	0.644	-1.852	0.57	0.374	0.945
130	1	2.496	0.644	-1.852	0.57	0.374	0.945
139	1	2.496	0.644	-1.852	0.57	0.374	0.945
148	1	2.496	0.644	-1.852	0.57	0.374	0.945
149	1	2.496	0.644	-1.852	0.57	0.374	0.945
153	1	2.496	0.644	-1.852	0.57	0.374	0.945
175	1	2.496	0.644	-1.852	0.57	0.374	0.945
241	1	2.496	0.644	-1.852	0.57	0.374	0.945
308	1	2.496	0.644	-1.852	0.57	0.374	0.945
314	1	2.496	0.64	-1.856	0.57	0.374	0.943
336	1	2.496	0.644	-1.852	0.57	0.374	0.945
463	1	2.496	0.644	-1.852	0.57	0.374	0.945
489	1	2.496	0.644	-1.852	0.57	0.374	0.945
502	1	2.496	0.644	-1.852	0.57	0.374	0.945
40	1	2.575	0.643	-1.932	0.572	0.373	0.939
105	1	2.575	0.643	-1.932	0.572	0.373	0.939
129	1	2.575	0.643	-1.932	0.572	0.373	0.939
145	1	2.575	0.643	-1.932	0.572	0.373	0.939
246	1	2.575	0.643	-1.932	0.572	0.373	0.939
325	1	2.575	0.643	-1.932	0.572	0.373	0.939
357	1	2.575	0.643	-1.932	0.572	0.373	0.939
415	1	2.575	0.643	-1.932	0.572	0.373	0.939
418	1	2.575	0.643	-1.932	0.572	0.373	0.939
436	1	2.575	0.643	-1.932	0.572	0.373	0.939
442	1	2.575	0.643	-1.932	0.572	0.373	0.939
469	1	2.575	0.643	-1.932	0.572	0.373	0.939
521	1	2.575	0.643	-1.932	0.572	0.373	0.939
548	1	2.575	0.643	-1.932	0.572	0.373	0.939
566	1	2.575	0.643	-1.932	0.572	0.373	0.939
571	1	2.575	0.643	-1.932	0.572	0.373	0.939
10	1	2.495	0.629	-1.866	0.572	0.372	0.938
11	1	2.495	0.629	-1.866	0.572	0.372	0.938
31	1	2.495	0.629	-1.866	0.572	0.372	0.938
32	1	2.495	0.629	-1.866	0.572	0.372	0.938
33	1	2.495	0.629	-1.866	0.572	0.372	0.938
34	1	2.495	0.629	-1.866	0.572	0.372	0.938
37	1	2.495	0.629	-1.866	0.572	0.372	0.938
43	1	2.495	0.629	-1.866	0.572	0.372	0.938
196	1	2.495	0.629	-1.866	0.572	0.372	0.938
235	1	2.495	0.629	-1.866	0.572	0.372	0.938
258	1	2.495	0.629	-1.866	0.572	0.372	0.938
304	1	2.495	0.629	-1.866	0.572	0.372	0.938
315	1	2.495	0.629	-1.866	0.572	0.372	0.938
374	1	2.495	0.629	-1.866	0.572	0.372	0.938
381	1	2.495	0.629	-1.866	0.572	0.372	0.938
385	1	2.495	0.629	-1.866	0.572	0.372	0.938
438	1	2.495	0.629	-1.866	0.572	0.372	0.938
452	1	2.495	0.629	-1.866	0.572	0.372	0.938
467	1	2.495	0.629	-1.866	0.572	0.372	0.938
496	1	2.495	0.629	-1.866	0.572	0.372	0.938
531	1	2.495	0.629	-1.866	0.572	0.372	0.938
568	1	2.495	0.629	-1.866	0.572	0.372	0.938
52	1	2.954	0.67	-2.283	0.576	0.369	0.925
89	1	2.954	0.67	-2.283	0.576	0.369	0.925
163	1	2.954	0.67	-2.283	0.576	0.369	0.925
201	1	2.954	0.67	-2.283	0.576	0.369	0.925
271	1	2.954	0.67	-2.283	0.576	0.369	0.925
312	1	2.954	0.67	-2.283	0.576	0.369	0.925
354	1	2.954	0.67	-2.283	0.576	0.369	0.925
387	1	2.954	0.67	-2.283	0.576	0.369	0.925
439	1	2.954	0.67	-2.283	0.576	0.369	0.925
472	1	2.954	0.67	-2.283	0.576	0.369	0.925
479	1	2.954	0.67	-2.283	0.576	0.369	0.925
501	1	2.954	0.67	-2.283	0.576	0.369	0.925
530	1	2.954	0.67	-2.283	0.576	0.369	0.925
532	1	2.954	0.67	-2.283	0.576	0.369	0.925
536	1	2.954	0.67	-2.283	0.576	0.369	0.925
538	1	2.954	0.67	-2.283	0.576	0.369	0.925
575	1	2.954	0.67	-2.283	0.576	0.369	0.925
582	1	2.954	0.67	-2.283	0.576	0.369	0.925
18	1	2.953	0.657	-2.295	0.577	0.368	0.92
50	1	2.953	0.657	-2.295	0.577	0.368	0.92
55	1	2.953	0.657	-2.295	0.577	0.368	0.92
60	1	2.953	0.657	-2.295	0.577	0.368	0.92
75	1	2.953	0.657	-2.295	0.577	0.368	0.92
77	1	2.953	0.657	-2.295	0.577	0.368	0.92
155	1	2.953	0.657	-2.295	0.577	0.368	0.92
247	1	2.953	0.657	-2.295	0.577	0.368	0.92
260	1	2.953	0.657	-2.295	0.577	0.368	0.92
298	1	2.953	0.657	-2.295	0.577	0.368	0.92
327	1	2.953	0.657	-2.295	0.577	0.368	0.92
368	1	2.953	0.657	-2.295	0.577	0.368	0.92
393	1	2.953	0.657	-2.295	0.577	0.368	0.92
411	1	2.953	0.657	-2.295	0.577	0.368	0.92
473	1	2.953	0.657	-2.295	0.577	0.368	0.92
509	1	2.953	0.657	-2.295	0.577	0.368	0.92
16	1	2.899	0.623	-2.276	0.58	0.365	0.909
19	1	2.899	0.623	-2.276	0.58	0.365	0.909
67	1	2.899	0.623	-2.276	0.58	0.365	0.909
80	1	2.899	0.623	-2.276	0.58	0.365	0.909
81	1	2.899	0.623	-2.276	0.58	0.365	0.909
191	1	2.899	0.623	-2.276	0.58	0.365	0.909
209	1	2.899	0.623	-2.276	0.58	0.365	0.909
216	1	2.899	0.623	-2.276	0.58	0.365	0.909
274	1	2.899	0.623	-2.276	0.58	0.365	0.909
283	1	2.899	0.623	-2.276	0.58	0.365	0.909
313	1	2.899	0.623	-2.276	0.58	0.365	0.909
332	1	2.899	0.623	-2.276	0.58	0.365	0.909
377	1	2.899	0.623	-2.276	0.58	0.365	0.909
382	1	2.899	0.623	-2.276	0.58	0.365	0.909
397	1	2.899	0.623	-2.276	0.58	0.365	0.909
408	1	2.899	0.623	-2.276	0.58	0.365	0.909
481	1	2.899	0.623	-2.276	0.58	0.365	0.909
520	1	2.899	0.623	-2.276	0.58	0.365	0.909
540	1	2.899	0.623	-2.276	0.58	0.365	0.909
581	1	2.899	0.623	-2.276	0.58	0.365	0.909
79	1	3.764	0.74	-3.024	0.585	0.362	0.898
165	1	3.764	0.74	-3.024	0.585	0.362	0.898
198	1	3.764	0.74	-3.024	0.585	0.362	0.898
210	1	3.764	0.74	-3.024	0.585	0.362	0.898
211	1	3.764	0.74	-3.024	0.585	0.362	0.898
342	1	3.764	0.74	-3.024	0.585	0.362	0.898
343	1	3.764	0.74	-3.024	0.585	0.362	0.898
378	1	3.764	0.74	-3.024	0.585	0.362	0.898
400	1	3.764	0.74	-3.024	0.585	0.362	0.898
409	1	3.764	0.74	-3.024	0.585	0.362	0.898
444	1	3.764	0.74	-3.024	0.585	0.362	0.898
451	1	3.764	0.74	-3.024	0.585	0.362	0.898
464	1	3.764	0.74	-3.024	0.585	0.362	0.898
510	1	3.764	0.74	-3.024	0.585	0.362	0.898
561	1	3.764	0.74	-3.024	0.585	0.362	0.898
573	1	3.764	0.74	-3.024	0.585	0.362	0.898
204	1	3.115	0.618	-2.496	0.585	0.361	0.892
219	1	3.115	0.618	-2.496	0.585	0.361	0.892
232	1	3.115	0.618	-2.496	0.585	0.361	0.892
306	1	3.115	0.618	-2.496	0.585	0.361	0.892
401	1	3.115	0.618	-2.496	0.585	0.361	0.892
447	1	3.115	0.618	-2.496	0.585	0.361	0.892
58	1	4.72	0.869	-3.851	0.593	0.356	0.874
70	1	3.754	0.663	-3.091	0.59	0.356	0.875
102	1	3.754	0.663	-3.091	0.59	0.356	0.875
109	1	4.72	0.869	-3.851	0.593	0.356	0.874
117	1	4.72	0.869	-3.851	0.593	0.356	0.874
120	1	4.72	0.869	-3.851	0.593	0.356	0.874
126	1	4.72	0.869	-3.851	0.593	0.356	0.874
137	1	3.754	0.663	-3.091	0.59	0.356	0.875
200	1	4.72	0.869	-3.851	0.593	0.356	0.874
208	1	4.72	0.869	-3.851	0.593	0.356	0.874
214	1	4.72	0.869	-3.851	0.593	0.356	0.874
222	1	3.754	0.663	-3.091	0.59	0.356	0.875
234	1	3.754	0.663	-3.091	0.59	0.356	0.875
270	1	3.754	0.663	-3.091	0.59	0.356	0.875
279	1	4.72	0.869	-3.851	0.593	0.356	0.874
384	1	3.754	0.663	-3.091	0.59	0.356	0.875
403	1	3.754	0.663	-3.091	0.59	0.356	0.875
414	1	4.72	0.869	-3.851	0.593	0.356	0.874
470	1	4.72	0.869	-3.851	0.593	0.356	0.874
483	1	3.754	0.663	-3.091	0.59	0.356	0.875
490	1	3.754	0.663	-3.091	0.59	0.356	0.875
494	1	3.754	0.663	-3.091	0.59	0.356	0.875
528	1	4.72	0.869	-3.851	0.593	0.356	0.874
529	1	4.72	0.869	-3.851	0.593	0.356	0.874
543	1	3.754	0.663	-3.091	0.59	0.356	0.875
545	1	4.72	0.869	-3.851	0.593	0.356	0.874
3	1	3.752	0.65	-3.102	0.592	0.355	0.87
17	1	3.752	0.651	-3.101	0.592	0.355	0.871
46	1	3.752	0.651	-3.101	0.592	0.355	0.871
47	1	3.752	0.651	-3.101	0.592	0.355	0.871
51	1	3.752	0.65	-3.102	0.592	0.355	0.871
72	1	3.752	0.651	-3.101	0.592	0.355	0.871
78	1	3.752	0.651	-3.101	0.592	0.355	0.871
85	1	3.752	0.651	-3.101	0.592	0.355	0.871
86	1	3.752	0.651	-3.101	0.592	0.355	0.871
88	1	3.752	0.65	-3.102	0.592	0.355	0.87
99	1	3.752	0.65	-3.102	0.592	0.355	0.87
100	1	3.752	0.65	-3.102	0.592	0.355	0.87
113	1	3.752	0.65	-3.102	0.592	0.355	0.87
115	1	3.752	0.651	-3.101	0.592	0.355	0.871
121	1	3.752	0.65	-3.102	0.592	0.355	0.871
122	1	3.752	0.651	-3.101	0.592	0.355	0.871
125	1	3.752	0.65	-3.102	0.592	0.355	0.87
131	1	3.752	0.651	-3.101	0.592	0.355	0.871
141	1	3.752	0.65	-3.102	0.592	0.355	0.871
146	1	3.752	0.65	-3.102	0.592	0.355	0.871
147	1	3.752	0.651	-3.101	0.592	0.355	0.871
166	1	3.752	0.651	-3.101	0.592	0.355	0.871
167	1	3.752	0.651	-3.101	0.592	0.355	0.871
168	1	3.752	0.65	-3.102	0.592	0.355	0.87
178	1	3.752	0.65	-3.102	0.592	0.355	0.87
180	1	3.752	0.651	-3.101	0.592	0.355	0.871
181	1	3.752	0.651	-3.101	0.592	0.355	0.871
185	1	3.752	0.65	-3.102	0.592	0.355	0.871
197	1	3.752	0.65	-3.102	0.592	0.355	0.871
215	1	3.752	0.65	-3.102	0.592	0.355	0.87
231	1	3.752	0.651	-3.101	0.592	0.355	0.871
237	1	3.752	0.65	-3.102	0.592	0.355	0.87
239	1	3.752	0.65	-3.102	0.592	0.355	0.87
240	1	3.752	0.65	-3.102	0.592	0.355	0.87
243	1	3.752	0.65	-3.102	0.592	0.355	0.871
248	1	3.752	0.651	-3.101	0.592	0.355	0.871
259	1	3.752	0.65	-3.102	0.592	0.355	0.87
261	1	3.752	0.65	-3.102	0.592	0.355	0.871
268	1	3.752	0.65	-3.102	0.592	0.355	0.871
269	1	3.752	0.65	-3.102	0.592	0.355	0.87
282	1	3.752	0.651	-3.101	0.592	0.355	0.871
290	1	3.752	0.65	-3.102	0.592	0.355	0.871
292	1	3.752	0.651	-3.101	0.592	0.355	0.871
303	1	3.752	0.65	-3.102	0.592	0.355	0.871
311	1	3.752	0.65	-3.102	0.592	0.355	0.87
345	1	3.752	0.65	-3.102	0.592	0.355	0.871
353	1	3.752	0.65	-3.102	0.592	0.355	0.871
369	1	3.752	0.651	-3.101	0.592	0.355	0.871
373	1	3.752	0.65	-3.102	0.592	0.355	0.87
380	1	3.752	0.65	-3.102	0.592	0.355	0.871
405	1	3.752	0.65	-3.102	0.592	0.355	0.87
413	1	3.752	0.65	-3.102	0.592	0.355	0.87
417	1	3.752	0.651	-3.101	0.592	0.355	0.871
420	1	3.752	0.65	-3.102	0.592	0.355	0.871
427	1	3.752	0.65	-3.102	0.592	0.355	0.87
428	1	3.752	0.651	-3.101	0.592	0.355	0.871
434	1	3.752	0.65	-3.102	0.592	0.355	0.87
446	1	3.752	0.651	-3.101	0.592	0.355	0.871
448	1	3.752	0.65	-3.102	0.592	0.355	0.871
449	1	3.752	0.651	-3.101	0.592	0.355	0.871
458	1	3.752	0.651	-3.101	0.592	0.355	0.871
459	1	3.752	0.651	-3.101	0.592	0.355	0.871
466	1	3.752	0.651	-3.101	0.592	0.355	0.871
471	1	3.752	0.65	-3.102	0.592	0.355	0.87
474	1	3.752	0.65	-3.102	0.592	0.355	0.871
475	1	3.752	0.65	-3.102	0.592	0.355	0.87
485	1	3.752	0.651	-3.101	0.592	0.355	0.871
488	1	3.752	0.65	-3.102	0.592	0.355	0.871
492	1	3.752	0.651	-3.101	0.592	0.355	0.871
493	1	3.752	0.651	-3.101	0.592	0.355	0.871
499	1	3.752	0.65	-3.102	0.592	0.355	0.871
505	1	3.752	0.651	-3.101	0.592	0.355	0.871
508	1	3.752	0.651	-3.101	0.592	0.355	0.871
511	1	3.752	0.65	-3.102	0.592	0.355	0.87
513	1	3.752	0.65	-3.102	0.592	0.355	0.87
517	1	3.752	0.651	-3.101	0.592	0.355	0.871
526	1	3.752	0.65	-3.102	0.592	0.355	0.87
527	1	3.752	0.65	-3.102	0.592	0.355	0.871
535	1	3.752	0.65	-3.102	0.592	0.355	0.871
546	1	3.752	0.651	-3.101	0.592	0.355	0.871
554	1	3.752	0.651	-3.101	0.592	0.355	0.871
556	1	3.752	0.65	-3.102	0.592	0.355	0.87
559	1	3.752	0.65	-3.102	0.592	0.355	0.871
565	1	3.752	0.651	-3.101	0.592	0.355	0.871
2	1	3.745	0.61	-3.135	0.596	0.351	0.854
76	1	3.745	0.61	-3.135	0.596	0.351	0.854
134	1	3.745	0.61	-3.135	0.596	0.351	0.854
140	1	3.745	0.61	-3.135	0.596	0.351	0.854
339	1	3.745	0.61	-3.135	0.596	0.351	0.854
552	1	3.745	0.61	-3.135	0.596	0.351	0.854
564	1	3.745	0.61	-3.135	0.596	0.351	0.854
1	1	4.661	0.558	-4.103	0.618	0.33	0.78
73	1	4.661	0.558	-4.103	0.618	0.33	0.78
96	1	4.661	0.558	-4.103	0.618	0.33	0.78
133	1	4.661	0.558	-4.103	0.618	0.33	0.78
174	1	4.661	0.558	-4.103	0.618	0.33	0.78
183	1	4.661	0.558	-4.103	0.618	0.33	0.78
190	1	4.661	0.558	-4.103	0.618	0.33	0.78
319	1	4.661	0.558	-4.103	0.618	0.33	0.78
331	1	4.661	0.558	-4.103	0.618	0.33	0.78
518	1	4.661	0.558	-4.103	0.618	0.33	0.78
551	1	4.661	0.558	-4.103	0.618	0.33	0.78
569	1	4.661	0.558	-4.103	0.618	0.33	0.78
136	1	6.392	0.808	-5.583	0.828	0.138	0.253
48	1	9.587	0.901	-8.686	0.858	0.112	0.2
49	1	8.389	0.688	-7.701	0.859	0.112	0.2
159	1	9.587	0.901	-8.686	0.858	0.112	0.2
82	1	8.413	0.659	-7.755	0.861	0.11	0.196
570	1	24.947	3.918	-21.029	0.844	0.109	0.193
93	1	9.164	0.69	-8.474	0.866	0.106	0.188
256	1	24.534	2.974	-21.56	0.863	0.098	0.171
45	1	12.662	0.694	-11.968	0.894	0.083	0.144
287	1	14.801	0.819	-13.982	0.9	0.078	0.134
553	1	16.518	0.68	-15.837	0.917	0.065	0.11
441	1	18.075	0.676	-17.398	0.925	0.059	0.099
106	1	18.647	0.689	-17.957	0.927	0.057	0.096
360	1	18.641	0.678	-17.963	0.928	0.057	0.095
522	1	18.568	0.689	-17.879	0.927	0.057	0.096
572	1	19.01	0.69	-18.32	0.929	0.056	0.093
504	1	20.496	0.745	-19.751	0.934	0.052	0.086
20	1	20.969	0.728	-20.241	0.936	0.05	0.083
337	1	20.464	0.677	-19.786	0.936	0.05	0.083
83	1	21.249	0.697	-20.552	0.939	0.048	0.079
164	1	21.153	0.697	-20.456	0.938	0.048	0.08
330	1	21.463	0.696	-20.767	0.94	0.047	0.078
495	1	21.704	0.749	-20.956	0.939	0.047	0.079
549	1	23.536	0.911	-22.625	0.941	0.045	0.075
127	1	23.93	0.911	-23.019	0.943	0.044	0.073
213	1	23.821	0.911	-22.91	0.942	0.044	0.073
383	1	23.765	0.911	-22.853	0.942	0.044	0.074
321	1	23.541	0.713	-22.828	0.947	0.041	0.067
142	1	23.858	0.72	-23.139	0.948	0.04	0.066
144	1	23.858	0.72	-23.139	0.948	0.04	0.066
468	1	25.071	0.917	-24.154	0.947	0.04	0.066
574	1	24.374	0.722	-23.652	0.95	0.039	0.064
266	1	26.385	0.717	-25.667	0.957	0.033	0.054
398	1	26.385	0.717	-25.667	0.957	0.033	0.054
212	1	26.904	0.718	-26.186	0.959	0.032	0.052
277	1	26.713	0.735	-25.978	0.958	0.032	0.053
338	1	27.342	0.829	-26.513	0.958	0.032	0.053
12	1	38.249	7.641	-30.608	0.914	0.03	0.049
503	1	23.179	0.733	-22.446	0.988	0.007	0.011
101	1	40.801	4.217	-36.584	0.979	0.004	0.007
69	1	31.092	0.727	-30.365	0.995	0.003	0.004
425	1	33.419	0.772	-32.648	0.996	0.002	0.003
430	1	26.798	0.896	-25.903	0.993	0.002	0.003
6	1	35.619	0.742	-34.878	0.997	0.001	0.002
53	1	39.538	0.759	-38.779	0.998	0.001	0.001
179	1	38.892	0.702	-38.19	0.998	0.001	0.001
273	1	39.6	0.775	-38.825	0.998	0.001	0.001
584	1	38.812	0.876	-37.935	0.997	0.001	0.002
244	1	40.846	0.885	-39.96	0.999	0	0

## Sheet: FEL
Site	Partition	alpha	beta	omega	alpha=beta	LRT	p-value	Total branch length
53	1	90.236	0	0	4.119	11.369	0.001	0
179	1	56.116	0	0	3.09	10.997	0.001	0
273	1	95.887	0	0	3.848	11.801	0.001	0
6	1	27.049	0	0	3.377	8.078	0.004	0
584	1	46.709	0	0	5.34	8.498	0.004	0
244	1	23.92	0	0	6.623	7.707	0.006	0
425	1	17.587	0	0	3.486	6.311	0.012	0
69	1	12.622	0	0	2.945	5.685	0.017	0
212	1	34.2	0	0	2.001	5.284	0.022	0
277	1	25.466	0	0	1.96	5.078	0.024	0
101	1	24.178	2.212	0.091	6.967	5.014	0.025	0
338	1	44.349	0	0	2.702	5.026	0.025	0
266	1	26.947	0	0	1.981	4.961	0.026	0
398	1	26.947	0	0	1.981	4.961	0.026	0
574	1	15.812	0	0	1.879	4.165	0.041	0
142	1	14.928	0	0	1.847	4.019	0.045	0
144	1	14.928	0	0	1.847	4.019	0.045	0
83	1	12.283	0	0	1.667	3.939	0.047	0
330	1	13.165	0	0	1.749	3.955	0.047	0
337	1	10.744	0	0	1.452	3.96	0.047	0
164	1	12.283	0	0	1.661	3.906	0.048	0
321	1	13.369	0	0	1.873	3.889	0.049	0
495	1	12.565	0	0	1.826	3.869	0.049	0
20	1	11.754	0	0	1.727	3.78	0.052	0
503	1	6.426	0	0	2.482	3.744	0.053	0
504	1	10.812	0	0	1.768	3.568	0.059	0
360	1	8.808	0	0	1.446	3.546	0.06	0
468	1	17.723	0	0	3.008	3.475	0.062	0
572	1	9.228	0	0	1.585	3.445	0.063	0
441	1	8.119	0	0	1.426	3.427	0.064	0
106	1	8.67	0	0	1.575	3.375	0.066	0
522	1	8.637	0	0	1.572	3.358	0.067	0
430	1	7.401	0	0	4.207	3.288	0.07	0
127	1	15.027	0	0	2.873	3.141	0.076	0
213	1	14.68	0	0	2.867	3.11	0.078	0
383	1	14.541	0	0	2.856	3.098	0.078	0
549	1	13.821	0	0	2.837	3.035	0.082	0
553	1	6.426	0	0	1.545	2.886	0.089	0
12	1	24.737	3.681	0.149	8.429	2.422	0.12	0
45	1	4.34	0	0	1.481	2.159	0.142	0
82	1	2.81	0	0	1.148	1.795	0.18	0
287	1	5.087	0	0	2.048	1.795	0.18	0
93	1	3.122	0	0	1.315	1.747	0.186	0
49	1	2.81	0	0	1.227	1.654	0.198	0
256	1	12.992	1.762	0.136	3.077	1.651	0.199	0
426	1	0	19.55	Infinity	17.589	1.629	0.202	0
87	1	0	2.974	Infinity	1.351	1.576	0.209	0
570	1	13.906	2.363	0.17	4.004	1.314	0.252	0
48	1	3.274	0	0	1.723	1.274	0.259	0
159	1	3.274	0	0	1.723	1.274	0.259	0
136	1	2.328	0	0	1.364	1.067	0.302	0
324	1	0	11.892	Infinity	10.419	1.015	0.314	0
440	1	0	4.443	Infinity	3.498	0.936	0.333	0
13	1	0	4.348	Infinity	3.647	0.686	0.408	0
370	1	0	3.532	Infinity	2.709	0.525	0.469	0
579	1	0	2.039	Infinity	1.641	0.439	0.508	0
375	1	0	6.543	Infinity	6.074	0.435	0.51	0
5	1	0	2.004	Infinity	1.617	0.432	0.511	0
297	1	0	2.12	Infinity	1.808	0.341	0.559	0
267	1	0	5.004	Infinity	4.584	0.333	0.564	0
14	1	0	2.042	Infinity	1.742	0.328	0.567	0
300	1	0	1.715	Infinity	1.498	0.279	0.597	0
305	1	0	3.013	Infinity	2.714	0.201	0.654	0
367	1	0	2.082	Infinity	1.928	0.141	0.707	0
226	1	0	1.662	Infinity	1.574	0.122	0.727	0
1	1	0	0	NaN	0	0	1	0
2	1	0	0	NaN	0	0	1	0
3	1	0	0	NaN	0	0	1	0
4	1	0	0	NaN	0	0	1	0
7	1	0	0	NaN	0	0	1	0
8	1	0	0	NaN	0	0	1	0
9	1	0	0	NaN	0	0	1	0
10	1	0	0	NaN	0	0	1	0
11	1	0	0	NaN	0	0	1	0
15	1	0	0	NaN	0	0	1	0
16	1	0	0	NaN	0	0	1	0
17	1	0	0	NaN	0	0	1	0
18	1	0	0	NaN	0	0	1	0
19	1	0	0	NaN	0	0	1	0
21	1	0	0	NaN	0	0	1	0
22	1	0	0	NaN	0	0	1	0
23	1	0	0	NaN	0	0	1	0
24	1	0	0	NaN	0	0	1	0
25	1	0	0	NaN	0	0	1	0
26	1	0	0	NaN	0	0	1	0
27	1	0	0	NaN	0	0	1	0
28	1	0	0	NaN	0	0	1	0
29	1	0	0	NaN	0	0	1	0
30	1	0	0	NaN	0	0	1	0
31	1	0	0	NaN	0	0	1	0
32	1	0	0	NaN	0	0	1	0
33	1	0	0	NaN	0	0	1	0
34	1	0	0	NaN	0	0	1	0
35	1	0	0	NaN	0	0	1	0
36	1	0	0	NaN	0	0	1	0
37	1	0	0	NaN	0	0	1	0
38	1	0	0	NaN	0	0	1	0
39	1	0	0	NaN	0	0	1	0
40	1	0	0	NaN	0	0	1	0
41	1	0	0	NaN	0	0	1	0
42	1	0	0	NaN	0	0	1	0
43	1	0	0	NaN	0	0	1	0
44	1	0	0	NaN	0	0	1	0
46	1	0	0	NaN	0	0	1	0
47	1	0	0	NaN	0	0	1	0
50	1	0	0	NaN	0	0	1	0
51	1	0	0	NaN	0	0	1	0
52	1	0	0	NaN	0	0	1	0
54	1	0	0	NaN	0	0	1	0
55	1	0	0	NaN	0	0	1	0
56	1	0	0	NaN	0	0	1	0
57	1	0	0	NaN	0	0	1	0
58	1	0	0	NaN	0	0	1	0
59	1	0	0	NaN	0	0	1	0
60	1	0	0	NaN	0	0	1	0
61	1	0	0	NaN	0	0	1	0
62	1	0	0	NaN	0	0	1	0
63	1	0	0	NaN	0	0	1	0
64	1	0	0	NaN	0	0	1	0
65	1	0	0	NaN	0	0	1	0
66	1	0	0	NaN	0	0	1	0
67	1	0	0	NaN	0	0	1	0
68	1	0	0	NaN	0	0	1	0
70	1	0	0	NaN	0	0	1	0
71	1	0	0	NaN	0	0	1	0
72	1	0	0	NaN	0	0	1	0
73	1	0	0	NaN	0	0	1	0
74	1	0	0	NaN	0	0	1	0
75	1	0	0	NaN	0	0	1	0
76	1	0	0	NaN	0	0	1	0
77	1	0	0	NaN	0	0	1	0
78	1	0	0	NaN	0	0	1	0
79	1	0	0	NaN	0	0	1	0
80	1	0	0	NaN	0	0	1	0
81	1	0	0	NaN	0	0	1	0
84	1	0	0	NaN	0	0	1	0
85	1	0	0	NaN	0	0	1	0
86	1	0	0	NaN	0	0	1	0
88	1	0	0	NaN	0	0	1	0
89	1	0	0	NaN	0	0	1	0
90	1	0	0	NaN	0	0	1	0
91	1	0	0	NaN	0	0	1	0
92	1	0	0	NaN	0	0	1	0
94	1	0	0	NaN	0	0	1	0
95	1	0	0	NaN	0	0	1	0
96	1	0	0	NaN	0	0	1	0
97	1	0	0	NaN	0	0	1	0
98	1	0	0	NaN	0	0	1	0
99	1	0	0	NaN	0	0	1	0
100	1	0	0	NaN	0	0	1	0
102	1	0	0	NaN	0	0	1	0
103	1	0	0	NaN	0	0	1	0
104	1	0	0	NaN	0	0	1	0
105	1	0	0	NaN	0	0	1	0
107	1	0	0	NaN	0	0	1	0
108	1	0	0	NaN	0	0	1	0
109	1	0	0	NaN	0	0	1	0
110	1	0	0	NaN	0	0	1	0
111	1	0	0	NaN	0	0	1	0
112	1	0	0	NaN	0	0	1	0
113	1	0	0	NaN	0	0	1	0
114	1	0	0	NaN	0	0	1	0
115	1	0	0	NaN	0	0	1	0
116	1	0	0	NaN	0	0	1	0
117	1	0	0	NaN	0	0	1	0
118	1	0	0	NaN	0	0	1	0
119	1	0	0	NaN	0	0	1	0
120	1	0	0	NaN	0	0	1	0
121	1	0	0	NaN	0	0	1	0
122	1	0	0	NaN	0	0	1	0
123	1	0	0	NaN	0	0	1	0
124	1	0	0	NaN	0	0	1	0
125	1	0	0	NaN	0	0	1	0
126	1	0	0	NaN	0	0	1	0
128	1	0	0	NaN	0	0	1	0
129	1	0	0	NaN	0	0	1	0
130	1	0	0	NaN	0	0	1	0
131	1	0	0	NaN	0	0	1	0
132	1	0	0	NaN	0	0	1	0
133	1	0	0	NaN	0	0	1	0
134	1	0	0	NaN	0	0	1	0
135	1	0	0	NaN	0	0	1	0
137	1	0	0	NaN	0	0	1	0
138	1	0	0	NaN	0	0	1	0
139	1	0	0	NaN	0	0	1	0
140	1	0	0	NaN	0	0	1	0
141	1	0	0	NaN	0	0	1	0
143	1	0	0	NaN	0	0	1	0
145	1	0	0	NaN	0	0	1	0
146	1	0	0	NaN	0	0	1	0
147	1	0	0	NaN	0	0	1	0
148	1	0	0	NaN	0	0	1	0
149	1	0	0	NaN	0	0	1	0
150	1	0	0	NaN	0	0	1	0
151	1	0	0	NaN	0	0	1	0
152	1	0	0	NaN	0	0	1	0
153	1	0	0	NaN	0	0	1	0
154	1	0	0	NaN	0	0	1	0
155	1	0	0	NaN	0	0	1	0
156	1	0	0	NaN	0	0	1	0
157	1	0	0	NaN	0	0	1	0
158	1	0	0	NaN	0	0	1	0
160	1	0	0	NaN	0	0	1	0
161	1	0	0	NaN	0	0	1	0
162	1	0	0	NaN	0	0	1	0
163	1	0	0	NaN	0	0	1	0
165	1	0	0	NaN	0	0	1	0
166	1	0	0	NaN	0	0	1	0
167	1	0	0	NaN	0	0	1	0
168	1	0	0	NaN	0	0	1	0
169	1	0	0	NaN	0	0	1	0
170	1	0	0	NaN	0	0	1	0
171	1	0	0	NaN	0	0	1	0
172	1	0	0	NaN	0	0	1	0
173	1	0	0	NaN	0	0	1	0
174	1	0	0	NaN	0	0	1	0
175	1	0	0	NaN	0	0	1	0
176	1	0	0	NaN	0	0	1	0
177	1	0	0	NaN	0	0	1	0
178	1	0	0	NaN	0	0	1	0
180	1	0	0	NaN	0	0	1	0
181	1	0	0	NaN	0	0	1	0
182	1	0	0	NaN	0	0	1	0
183	1	0	0	NaN	0	0	1	0
184	1	0	0	NaN	0	0	1	0
185	1	0	0	NaN	0	0	1	0
186	1	0	0	NaN	0	0	1	0
187	1	0	0	NaN	0	0	1	0
188	1	0	0	NaN	0	0	1	0
189	1	0	0	NaN	0	0	1	0
190	1	0	0	NaN	0	0	1	0
191	1	0	0	NaN	0	0	1	0
192	1	0	0	NaN	0	0	1	0
193	1	0	0	NaN	0	0	1	0
194	1	0	0	NaN	0	0	1	0
195	1	0	0	NaN	0	0	1	0
196	1	0	0	NaN	0	0	1	0
197	1	0	0	NaN	0	0	1	0
198	1	0	0	NaN	0	0	1	0
199	1	0	0	NaN	0	0	1	0
200	1	0	0	NaN	0	0	1	0
201	1	0	0	NaN	0	0	1	0
202	1	0	0	NaN	0	0	1	0
203	1	0	0	NaN	0	0	1	0
204	1	0	0	NaN	0	0	1	0
205	1	0	0	NaN	0	0	1	0
206	1	0	0	NaN	0	0	1	0
207	1	0	0	NaN	0	0	1	0
208	1	0	0	NaN	0	0	1	0
209	1	0	0	NaN	0	0	1	0
210	1	0	0	NaN	0	0	1	0
211	1	0	0	NaN	0	0	1	0
214	1	0	0	NaN	0	0	1	0
215	1	0	0	NaN	0	0	1	0
216	1	0	0	NaN	0	0	1	0
217	1	0	0	NaN	0	0	1	0
218	1	0	0	NaN	0	0	1	0
219	1	0	0	NaN	0	0	1	0
220	1	0	0	NaN	0	0	1	0
221	1	0	0	NaN	0	0	1	0
222	1	0	0	NaN	0	0	1	0
223	1	0	0	NaN	0	0	1	0
224	1	0	0	NaN	0	0	1	0
225	1	0	0	NaN	0	0	1	0
227	1	0	0	NaN	0	0	1	0
228	1	0	0	NaN	0	0	1	0
229	1	0	0	NaN	0	0	1	0
230	1	0	0	NaN	0	0	1	0
231	1	0	0	NaN	0	0	1	0
232	1	0	0	NaN	0	0	1	0
233	1	0	0	NaN	0	0	1	0
234	1	0	0	NaN	0	0	1	0
235	1	0	0	NaN	0	0	1	0
236	1	0	0	NaN	0	0	1	0
237	1	0	0	NaN	0	0	1	0
238	1	0	0	NaN	0	0	1	0
239	1	0	0	NaN	0	0	1	0
240	1	0	0	NaN	0	0	1	0
241	1	0	0	NaN	0	0	1	0
242	1	0	0	NaN	0	0	1	0
243	1	0	0	NaN	0	0	1	0
245	1	0	0	NaN	0	0	1	0
246	1	0	0	NaN	0	0	1	0
247	1	0	0	NaN	0	0	1	0
248	1	0	0	NaN	0	0	1	0
249	1	0	0	NaN	0	0	1	0
250	1	0	0	NaN	0	0	1	0
251	1	0	0	NaN	0	0	1	0
252	1	0	0	NaN	0	0	1	0
253	1	0	0	NaN	0	0	1	0
254	1	0	0	NaN	0	0	1	0
255	1	0	0	NaN	0	0	1	0
257	1	0	0	NaN	0	0	1	0
258	1	0	0	NaN	0	0	1	0
259	1	0	0	NaN	0	0	1	0
260	1	0	0	NaN	0	0	1	0
261	1	0	0	NaN	0	0	1	0
262	1	0	0	NaN	0	0	1	0
263	1	0	0	NaN	0	0	1	0
264	1	0	0	NaN	0	0	1	0
265	1	0	0	NaN	0	0	1	0
268	1	0	0	NaN	0	0	1	0
269	1	0	0	NaN	0	0	1	0
270	1	0	0	NaN	0	0	1	0
271	1	0	0	NaN	0	0	1	0
272	1	0	0	NaN	0	0	1	0
274	1	0	0	NaN	0	0	1	0
275	1	0	0	NaN	0	0	1	0
276	1	0	0	NaN	0	0	1	0
278	1	0	0	NaN	0	0	1	0
279	1	0	0	NaN	0	0	1	0
280	1	0	0	NaN	0	0	1	0
281	1	0	0	NaN	0	0	1	0
282	1	0	0	NaN	0	0	1	0
283	1	0	0	NaN	0	0	1	0
284	1	0	0	NaN	0	0	1	0
285	1	0	0	NaN	0	0	1	0
286	1	0	0	NaN	0	0	1	0
288	1	0	0	NaN	0	0	1	0
289	1	0	0	NaN	0	0	1	0
290	1	0	0	NaN	0	0	1	0
291	1	0	0	NaN	0	0	1	0
292	1	0	0	NaN	0	0	1	0
293	1	0	0	NaN	0	0	1	0
294	1	0	0	NaN	0	0	1	0
295	1	0	0	NaN	0	0	1	0
296	1	0	0	NaN	0	0	1	0
298	1	0	0	NaN	0	0	1	0
299	1	0	0	NaN	0	0	1	0
301	1	0	0	NaN	0	0	1	0
302	1	0	0	NaN	0	0	1	0
303	1	0	0	NaN	0	0	1	0
304	1	0	0	NaN	0	0	1	0
306	1	0	0	NaN	0	0	1	0
307	1	0	0	NaN	0	0	1	0
308	1	0	0	NaN	0	0	1	0
309	1	0	0	NaN	0	0	1	0
310	1	0	0	NaN	0	0	1	0
311	1	0	0	NaN	0	0	1	0
312	1	0	0	NaN	0	0	1	0
313	1	0	0	NaN	0	0	1	0
314	1	0	0	NaN	0	0	1	0
315	1	0	0	NaN	0	0	1	0
316	1	0	0	NaN	0	0	1	0
317	1	0	0	NaN	0	0	1	0
318	1	0	0	NaN	0	0	1	0
319	1	0	0	NaN	0	0	1	0
320	1	0	0	NaN	0	0	1	0
322	1	0	0	NaN	0	0	1	0
323	1	0	0	NaN	0	0	1	0
325	1	0	0	NaN	0	0	1	0
326	1	0	0	NaN	0	0	1	0
327	1	0	0	NaN	0	0	1	0
328	1	0	0	NaN	0	0	1	0
329	1	0	0	NaN	0	0	1	0
331	1	0	0	NaN	0	0	1	0
332	1	0	0	NaN	0	0	1	0
333	1	0	0	NaN	0	0	1	0
334	1	0	0	NaN	0	0	1	0
335	1	0	0	NaN	0	0	1	0
336	1	0	0	NaN	0	0	1	0
339	1	0	0	NaN	0	0	1	0
340	1	0	0	NaN	0	0	1	0
341	1	0	0	NaN	0	0	1	0
342	1	0	0	NaN	0	0	1	0
343	1	0	0	NaN	0	0	1	0
344	1	0	0	NaN	0	0	1	0
345	1	0	0	NaN	0	0	1	0
346	1	0	0	NaN	0	0	1	0
347	1	0	0	NaN	0	0	1	0
348	1	0	0	NaN	0	0	1	0
349	1	0	0	NaN	0	0	1	0
350	1	0	0	NaN	0	0	1	0
351	1	0	0	NaN	0	0	1	0
352	1	0	0	NaN	0	0	1	0
353	1	0	0	NaN	0	0	1	0
354	1	0	0	NaN	0	0	1	0
355	1	0	0	NaN	0	0	1	0
356	1	0	0	NaN	0	0	1	0
357	1	0	0	NaN	0	0	1	0
358	1	0	0	NaN	0	0	1	0
359	1	0	0	NaN	0	0	1	0
361	1	0	0	NaN	0	0	1	0
362	1	0	0	NaN	0	0	1	0
363	1	0	0	NaN	0	0	1	0
364	1	0	0	NaN	0	0	1	0
365	1	0	0	NaN	0	0	1	0
366	1	0	0	NaN	0	0	1	0
368	1	0	0	NaN	0	0	1	0
369	1	0	0	NaN	0	0	1	0
371	1	0	0	NaN	0	0	1	0
372	1	0	0	NaN	0	0	1	0
373	1	0	0	NaN	0	0	1	0
374	1	0	0	NaN	0	0	1	0
376	1	0	0	NaN	0	0	1	0
377	1	0	0	NaN	0	0	1	0
378	1	0	0	NaN	0	0	1	0
379	1	0	0	NaN	0	0	1	0
380	1	0	0	NaN	0	0	1	0
381	1	0	0	NaN	0	0	1	0
382	1	0	0	NaN	0	0	1	0
384	1	0	0	NaN	0	0	1	0
385	1	0	0	NaN	0	0	1	0
386	1	0	0	NaN	0	0	1	0
387	1	0	0	NaN	0	0	1	0
388	1	0	0	NaN	0	0	1	0
389	1	0	0	NaN	0	0	1	0
390	1	0	0	NaN	0	0	1	0
391	1	0	0	NaN	0	0	1	0
392	1	0	0	NaN	0	0	1	0
393	1	0	0	NaN	0	0	1	0
394	1	0	0	NaN	0	0	1	0
395	1	0	0	NaN	0	0	1	0
396	1	0	0	NaN	0	0	1	0
397	1	0	0	NaN	0	0	1	0
399	1	0	0	NaN	0	0	1	0
400	1	0	0	NaN	0	0	1	0
401	1	0	0	NaN	0	0	1	0
402	1	0	0	NaN	0	0	1	0
403	1	0	0	NaN	0	0	1	0
404	1	0	0	NaN	0	0	1	0
405	1	0	0	NaN	0	0	1	0
406	1	0	0	NaN	0	0	1	0
407	1	0	0	NaN	0	0	1	0
408	1	0	0	NaN	0	0	1	0
409	1	0	0	NaN	0	0	1	0
410	1	0	0	NaN	0	0	1	0
411	1	0	0	NaN	0	0	1	0
412	1	0	0	NaN	0	0	1	0
413	1	0	0	NaN	0	0	1	0
414	1	0	0	NaN	0	0	1	0
415	1	0	0	NaN	0	0	1	0
416	1	0	0	NaN	0	0	1	0
417	1	0	0	NaN	0	0	1	0
418	1	0	0	NaN	0	0	1	0
419	1	0	0	NaN	0	0	1	0
420	1	0	0	NaN	0	0	1	0
421	1	0	0	NaN	0	0	1	0
422	1	0	0	NaN	0	0	1	0
423	1	0	0	NaN	0	0	1	0
424	1	0	0	NaN	0	0	1	0
427	1	0	0	NaN	0	0	1	0
428	1	0	0	NaN	0	0	1	0
429	1	0	0	NaN	0	0	1	0
431	1	0	0	NaN	0	0	1	0
432	1	0	0	NaN	0	0	1	0
433	1	0	0	NaN	0	0	1	0
434	1	0	0	NaN	0	0	1	0
435	1	0	0	NaN	0	0	1	0
436	1	0	0	NaN	0	0	1	0
437	1	0	0	NaN	0	0	1	0
438	1	0	0	NaN	0	0	1	0
439	1	0	0	NaN	0	0	1	0
442	1	0	0	NaN	0	0	1	0
443	1	0	0	NaN	0	0	1	0
444	1	0	0	NaN	0	0	1	0
445	1	0	0	NaN	0	0	1	0
446	1	0	0	NaN	0	0	1	0
447	1	0	0	NaN	0	0	1	0
448	1	0	0	NaN	0	0	1	0
449	1	0	0	NaN	0	0	1	0
450	1	0	0	NaN	0	0	1	0
451	1	0	0	NaN	0	0	1	0
452	1	0	0	NaN	0	0	1	0
453	1	0	0	NaN	0	0	1	0
454	1	0	0	NaN	0	0	1	0
455	1	0	0	NaN	0	0	1	0
456	1	0	0	NaN	0	0	1	0
457	1	0	0	NaN	0	0	1	0
458	1	0	0	NaN	0	0	1	0
459	1	0	0	NaN	0	0	1	0
460	1	0	0	NaN	0	0	1	0
461	1	0	0	NaN	0	0	1	0
462	1	0	0	NaN	0	0	1	0
463	1	0	0	NaN	0	0	1	0
464	1	0	0	NaN	0	0	1	0
465	1	0	0	NaN	0	0	1	0
466	1	0	0	NaN	0	0	1	0
467	1	0	0	NaN	0	0	1	0
469	1	0	0	NaN	0	0	1	0
470	1	0	0	NaN	0	0	1	0
471	1	0	0	NaN	0	0	1	0
472	1	0	0	NaN	0	0	1	0
473	1	0	0	NaN	0	0	1	0
474	1	0	0	NaN	0	0	1	0
475	1	0	0	NaN	0	0	1	0
476	1	0	0	NaN	0	0	1	0
477	1	0	0	NaN	0	0	1	0
478	1	0	0	NaN	0	0	1	0
479	1	0	0	NaN	0	0	1	0
480	1	0	0	NaN	0	0	1	0
481	1	0	0	NaN	0	0	1	0
482	1	0	0	NaN	0	0	1	0
483	1	0	0	NaN	0	0	1	0
484	1	0	0	NaN	0	0	1	0
485	1	0	0	NaN	0	0	1	0
486	1	0	0	NaN	0	0	1	0
487	1	0	0	NaN	0	0	1	0
488	1	0	0	NaN	0	0	1	0
489	1	0	0	NaN	0	0	1	0
490	1	0	0	NaN	0	0	1	0
491	1	0	0	NaN	0	0	1	0
492	1	0	0	NaN	0	0	1	0
493	1	0	0	NaN	0	0	1	0
494	1	0	0	NaN	0	0	1	0
496	1	0	0	NaN	0	0	1	0
497	1	0	0	NaN	0	0	1	0
498	1	0	0	NaN	0	0	1	0
499	1	0	0	NaN	0	0	1	0
500	1	0	0	NaN	0	0	1	0
501	1	0	0	NaN	0	0	1	0
502	1	0	0	NaN	0	0	1	0
505	1	0	0	NaN	0	0	1	0
506	1	0	0	NaN	0	0	1	0
507	1	0	0	NaN	0	0	1	0
508	1	0	0	NaN	0	0	1	0
509	1	0	0	NaN	0	0	1	0
510	1	0	0	NaN	0	0	1	0
511	1	0	0	NaN	0	0	1	0
512	1	0	0	NaN	0	0	1	0
513	1	0	0	NaN	0	0	1	0
514	1	0	0	NaN	0	0	1	0
515	1	0	0	NaN	0	0	1	0
516	1	0	0	NaN	0	0	1	0
517	1	0	0	NaN	0	0	1	0
518	1	0	0	NaN	0	0	1	0
519	1	0	0	NaN	0	0	1	0
520	1	0	0	NaN	0	0	1	0
521	1	0	0	NaN	0	0	1	0
523	1	0	0	NaN	0	0	1	0
524	1	0	0	NaN	0	0	1	0
525	1	0	0	NaN	0	0	1	0
526	1	0	0	NaN	0	0	1	0
527	1	0	0	NaN	0	0	1	0
528	1	0	0	NaN	0	0	1	0
529	1	0	0	NaN	0	0	1	0
530	1	0	0	NaN	0	0	1	0
531	1	0	0	NaN	0	0	1	0
532	1	0	0	NaN	0	0	1	0
533	1	0	0	NaN	0	0	1	0
534	1	0	0	NaN	0	0	1	0
535	1	0	0	NaN	0	0	1	0
536	1	0	0	NaN	0	0	1	0
537	1	0	0	NaN	0	0	1	0
538	1	0	0	NaN	0	0	1	0
539	1	0	0	NaN	0	0	1	0
540	1	0	0	NaN	0	0	1	0
541	1	0	0	NaN	0	0	1	0
542	1	0	0	NaN	0	0	1	0
543	1	0	0	NaN	0	0	1	0
544	1	0	0	NaN	0	0	1	0
545	1	0	0	NaN	0	0	1	0
546	1	0	0	NaN	0	0	1	0
547	1	0	0	NaN	0	0	1	0
548	1	0	0	NaN	0	0	1	0
550	1	0	0	NaN	0	0	1	0
551	1	0	0	NaN	0	0	1	0
552	1	0	0	NaN	0	0	1	0
554	1	0	0	NaN	0	0	1	0
555	1	0	0	NaN	0	0	1	0
556	1	0	0	NaN	0	0	1	0
557	1	0	0	NaN	0	0	1	0
558	1	0	0	NaN	0	0	1	0
559	1	0	0	NaN	0	0	1	0
560	1	0	0	NaN	0	0	1	0
561	1	0	0	NaN	0	0	1	0
562	1	0	0	NaN	0	0	1	0
563	1	0	0	NaN	0	0	1	0
564	1	0	0	NaN	0	0	1	0
565	1	0	0	NaN	0	0	1	0
566	1	0	0	NaN	0	0	1	0
567	1	0	0	NaN	0	0	1	0
568	1	0	0	NaN	0	0	1	0
569	1	0	0	NaN	0	0	1	0
571	1	0	0	NaN	0	0	1	0
573	1	0	0	NaN	0	0	1	0
575	1	0	0	NaN	0	0	1	0
576	1	0	0	NaN	0	0	1	0
577	1	0	0	NaN	0	0	1	0
578	1	0	0	NaN	0	0	1	0
580	1	0	0	NaN	0	0	1	0
581	1	0	0	NaN	0	0	1	0
582	1	0	0	NaN	0	0	1	0
583	1	0	0	NaN	0	0	1	0
